# Supplementary material for: Frameworks for implementation of policies promoting healthy nutrition and physically active lifestyle: systematic review
Source: Int J Behav Nutr Phys Act. 2022 Feb 12;19:16. doi: 10.1186/s12966-021-01242-4 (PMC8841124; doi:10.1186/s12966-021-01242-4)
Supplement: Supplementary file 1 — Additional file 1: TableS1 Details of data extraction. [file 12966_2021_1242_MOESM1_ESM.xlsx]

## Sheet: Data extraction
	Frameworks for processes, determinants, and evaluation of implementation of policies promoting healthy diet and physically active lifestyle: a systematic review
Frameworks for implementation of policies promoting healthy nutrition and physically active lifestyle: systematic review
Additional file 1
Table S1 Details of data extraction
No. ('s' - indicates a stakeholder document)	Reference	The type of the document (original document describing a framework or a revision/discussion or application of existing framework)	Does the framework mention other frameworks/models used as the source for developing this framework? NOT SPECIFIED or YES [the number, if provided, and examples of such frameworks]	The name of the framework and its (abbreviation)	Population Is the framework developed for a specific population? NO or YES (if yes, indicate for what population)	SES: (1) which socio-demographical cultural or equity factors are listed/included in the framework (e.g., gender, age, education, economic status, geographic isolation, literacy, ethnicity); (2) what role do these factors play? (broader context only vs operational components of the framework) NO or YES (if yes, please provide respective data)	Which behaviours (DIET, PA, or SB) are directly mentioned in the framework description? Or, is the framework developed directly for these behaviours? NONE or YES (if yes, which behaviour?)	Does the framework discuss any possible applications to the behaviours: DIET, PA, or SB? NO or YES	General/broader domains in the framework, their content and their names NO or YES (if yes, list number and names of domains)	Specific constructs within broader implementation-related domains NO or YES (if yes, list all names)	What are the associations between broader domains and the constructs (within the domains)? Describe the bidirectional associations between domains /constructs. Describe the unidirectional associations between domains /constructs.	Does the framework account for Implementation processes proposed by Nilsen (2015) NO or YES (if yes, provide: the number and/or description of the process in the framework, and specify the steps of the process of implementation)	Does the framework account for Implementation determinants proposed by Nilsen (2015) NO or YES (if yes, provide: the number and/or short description/example of the determinants in the framework)	Does the framework account for Implementation evaluation aspects proposed by Nilsen (2015) NO or YES (if yes, provide: the number and/or description of the evaluation aspects in the framework)	Does the framework account for individual-level constructs/domains (Bowen&Zwi, 2005) NO or YES (if yes, provide the number of the constructs, list all and/or provide examples/description)	Does the framework account for organizational/community level constructs/domains (Bowen&Zwi, 2005) NO or YES (if yes, provide the number of the constructs, list all and/or provide examples/description)	Does the framework account for system-level constructs/domains/processes (Bowen&Zwi, 2005) NO or YES (if yes, provide the number of the constructs, list all and/or provide examples/description)	Complex system approach properties (emergence, feedback loops or adaptation) NO or YES (if yes, list complex system characteristics)	Is the framework: descriptive, prescriptive, explanatory, or predictive?
	1	2	3	4	5	6	7	8	9	10	11	12	13	14	15	16	17	18	19
1	Pfadenhauer LM, Gerhardus A, Mozygemba K, Lysdahl KB, Booth A, Hofmann B, et al. Making sense of complexity in context and implementation: the Context and Implementation of Complex Interventions (CICI) framework. Implement Sci. 2017;12:21. doi:10.1186/s13012-017-0552-5.	original document	Yes [e.g., CFIR, Greenhalgh et al.[1] conceptual model, diffusion of innovations, innovation implementation model]	Context and Implementation of Complex Interventions Framework (CICI)	No	Yes 1) Gender, age, economic, status/education/literacy, ethnicity, geographic isolation/distance, culture; 2) Operational Domains of context including equity factors: 3. Socio-cultural 4. Socio-economic	None	No	Yes, n=3 Broad domains: I. Domains of context II. Domains of Implementation Dimension III. Setting Dimension	Yes I. Domains of context (n=7 domains): 1. Geographical: characteristics refer to the broader physical environment, landscapes and resources, both natural and transformed by humans, available at a given location. As such, it also comprises the infrastructure at a given location, which could result in geographical isolation: A. Geography (e.g., altitude, desert, forest, water) B. Climate (e.g., t…	Uni- and bidirectional associations e.g., 'Depending on the nature of the intervention, the interactions between intervention, implementation and context in a given setting can occur at a macro level (e.g., policies or regulations across a whole health system or country), meso level (e.g., introduction of new treatment guidelines in a specific hospital or of sanitation systems in a specific villa…	Yes, partly (n = 7 implementation processes and n = 6 implementation strategies) 'The CICI framework includes step-by-step pragmatic guidance, a generic checklist to be adapted for different purposes and data extraction tools as well as a graphical representation to facilitate its application in practice' II. Domains of Implementation Dimension: 2. Implementation process: the implementation proce…	Yes (the framework accounts for implementation determinants within all four domains) 'It can serve as a determinant framework that seeks to conceptualise, describe and understand the multiple influences on implementation outcomes.'	Yes, n = 1 II. Domains of Implementation Dimension 2. Implementation process: F. Evaluation and reflection: stage of evaluation and reflection aims to assess the process as well as the outcomes with reference to the intended goals 'It can serve as an evaluation framework that clarifies the context, setting and implementation aspects to be assessed when examining implementation success or lack the…	Yes, addressed, e.g., within domains: I. Domains of context: 3. Socio-cultural: comprises explicit and implicit behaviour patterns, including their embodiment in symbols and artefacts; the essential core of culture consists of historically derived and selected ideas and values that are shared among members of a group. It not only refers to the conditions in which people are born, grow, live, work…	Yes, addressed, e.g., within domains: I. Domains of context: 3. Socio-cultural: comprises explicit and implicit behaviour patterns, including their embodiment in symbols and artefacts; the essential core of culture consists of historically derived and selected ideas and values that are shared among members of a group. It not only refers to the conditions in which people are born, grow, live, work…	Yes, addressed, e.g., within domains: I. Domains of context: 4. Socio-economic: comprises the economic resources of a community and the access of a population to these resources. It also shows the relationship between an economy and its society: A. Social or socio-economic status, attributed to education, income, occupation marriage, or gender B. Financial aspects (income, wealth, poverty) C. Eco…	Yes (adaptation): 'A certain degree of adaptation with regard to the domains to be considered in relation to a specific intervention is clearly a strength of the framework. The successful application of the framework to very different types of health interventions suggests that the criterion applicability is met. While studies looking at policy and environmental interventions reported more detail…	Partly prescriptive (describes implementation processes); Partly explanatory (uni- and bidirectional)
2s	World Health Organization‎. School policy framework: implementation of the WHO global strategy on diet, physical activity and health. World Health Organization.2008	original document	Not specified	The Global Strategy on Diet, Physical Activity and Health (DPAS) School Policy Framework	Yes (children and school staff)	Yes 1) Gender, age, economic, status/education/literacy, ethnicity, geographic isolation/distance, culture; 2) Operational 'Policy development and implementation should take into consideration cultural background, gender issues, ethnic minorities, and the jurisdictional and legal structure of the country.' 'A school policy should be socially inclusive and participatory. All social classes need to…	Yes Diet and PA	Yes	Yes, n=4 chapters (core elements) of the framework: I. Starting a school policy II. Policy options III. Stakeholder involvement IV. Monitoring and evaluation	Yes, n=18 sub-chapters within the 4 core elements I. Starting a school policy: 1. Set up a coordinating team 2. Conduct a situation analysis 3. Develop a work plan and monitoring system 4. Set goals and objectives 5. Dissemination II. Policy options: 6. School recognition 7. School curriculum 8. Food services environment 9. Physical environment 10. Health promotion for school staff 11. School hea…	Uni- and bidirectional associations (complex system approach)	Yes (within each of 4 core elements specific steps/guidelines of the process are described) e.g., I. Starting a school policy: 1. Set up a coordinating team A. Facilitate the development and implementation of a national school policy, including resource mobilization. B. Take the responsibility to advocate and guide policies, actions (including research), and strategies implemented by various stak…	Yes, n = 22 determinants, listed in domain III. Stakeholder Involvement: Facilitators (n = 12), e.g., recognition of the potential for outcomes that benefit both sectors, implementation strategies that are feasible for both sectors, existence of similar methods for monitoring and evaluation, involvement of teachers and school staff at an early stage in the development of the policy Barriers (n = …	Yes, n=3 IV. Monitoring and evaluation: 17. Types of monitoring and evaluation 18. Conducting monitoring and evaluation activities 19. Developing national indicators	Yes, addressed, e.g., within domains: I. Starting a school policy: 2. Conduct a situation analysis, e.g., knowledge, attitudes, beliefs, values, behaviours and conditions of students associated with healthy eating and physical activity II. Policy options: 7. School curriculum, e.g., provide knowledge and skills, and help to develop attitudes about the relationship between a good diet, physical ac…	Yes, addressed mainly within domain III. Stakeholder involvement: Potential partners within a community include: 1. Health professionals 2. International Partners 3. Civil society 4. Non-governmental organizations (NGOs) 5. private sector, including farmers 6. Health professionals 7. Private sector 8. Sports associations 9. Media ALSO within other domains, e.g.,: I. Starting a school policy: 1. S…	Yes, the framework accounts for system-level factors e.g., 'For the development and implementation of a national or sub-national DPAS school policy, where intersectoral and multistakeholder collaboration is key to success, stakeholders may include: governments (national, regional and local level) teachers and other school staff students parents and families community-at-large (including internati…	Yes (adaptation, feedback loops) 'Monitoring and evaluation allows for mid-term adjustments: Process monitoring and evaluation is used to measure progress of the actual activities. It measures what has been done, rather than what has happened as a result. Output monitoring and evaluation is used to measure the outputs or products that come about as the result of processes. Process and output eval…	Partly prescriptive (the framework provides general direction for the development and implementation of policies); Partly explanatory (uni- and bidirectional) due to complex system approach
3s	World Health Organization. Global Strategy on Diet, Physical Activity and Health: a framework to monitor and evaluate implementation. World Health Organization.2006	original document	Not specified	Global Strategy on Diet, Physical Activity and Health (DPAS): A framework to monitor and evaluate implementation	No	Yes 1) Gender, age, economic, status/education/literacy, ethnicity, geographic isolation/distance, culture; 2) Operational 'Cultures, norms and prevailing patterns and trends of diet and physical activity, and national characteristics of how diet and physical activity are understood, described and promoted. Existing gender issues, ethnic minorities, jurisdictional and legal structure. Existing st…	Yes Diet, PA and SB	Yes	Yes, n=4 Main domains: I. Process: process of change II. Output: outputs or products that come about as the result of processes III. Outcome: ultimate outcomes of an action (short-term, intermediate, long-term) IV. Monitoring, evaluation and surveillance mechanisms established to process and understand the impact of action and guide future activities	Yes Steps to follow when setting up monitoring and evaluation of activities as part of DPAS implementation: Step 1: Ensure that monitoring and evaluation is included in any plan or strategy developed at national level for DPAS implementation and a budget line is included. Ideally, a multisectoral team should lead DPAS implementation at national level Step 2: Identify existing monitoring and evalu…	Uni- and bidirectional associations I. - III. describe sequential steps in policies and programmes IV. - Research, monitoring, evaluation and surveillance should continue throughout the whole process to provide the involved institutions with feedback on the modifications	Yes, n = 5 steps are recommended when setting up, monitoring and evaluation of activities that promote a healthy diet and physical activity, in particular as part of DPAS implementation (see column 10)	Yes Type of actions within the framework can serve as implementations strategies, e.g., 1. National strategic leadership - Governments are encouraged to set up a national coordinating mechanism that addresses diet and physical activity within the context of a comprehensive plan for noncommunicable disease prevention and health promotion. Health ministries have an essential responsibility for coor…	Yes, n = 1 IV. Monitoring, evaluation and surveillance mechanisms established to process and understand the impact of action and guide future activities	Yes, addressed e.g., within types of action: 2. Supportive environments - activities to influence the creation of environments in which healthy choices are the easier ones - Strategies should be geared to changing social norms and improving community understanding and acceptance of the need to integrate physical activity into everyday life.	Yes, addressed e.g., within types of action, e.g., 2. Supportive environments - civil society and nongovernmental organizations have an important role to play in influencing individual behaviour and the organizations and institutions that are involved in healthy diet and physical activity. They can help to ensure that consumers ask governments to provide support for healthy lifestyles, and the fo…	Yes, addressed within implementation steps: Step 1: Ensure that monitoring and evaluation is included in any plan or strategy developed at national level for DPAS implementation and a budget line is included. Ideally, a multisectoral team should lead DPAS implementation at national level ALSO within types of action: 1. National strategic leadership - activities which Member States might undertake…	No	Partly prescriptive (the framework provides general direction trough a series of steps and procedures and several recommendations for implementation); Partly explanatory (uni- and bidirectional)
4s	World Health Organization. Creating and enabling environment for population-based salt reduction strategies. World Health Organization.2010	original document	Yes (DPAS)	Implementing a salt reduction strategy: a practical approach	No	Yes 1) Gender, age, economic, status/education/literacy, culture; 2) Operational 'For public awareness campaigns: mixture of cultures, each with differing food preferences, often exist within countries. Campaign messages may not adequately cover all groups. Framing public awareness campaigns: It is important to use the correct wording, symbols and styles of presenting messages that are most likel…	Yes Diet	Yes	Yes, n=3 Three general categories: I. Implementation planning phase II. Implementation phase III. Evaluation phase For each category, there are specific areas of work, barriers and facilitating factors	Yes I. PLANNING PHASE: 1.1 Leadership and resources: Strong political leadership, adequate resources and a clear mandate are critical for the success of a population-wide salt reducing strategy. A coordinating group is to be formed at this stage. 1.2 Preparation of policy brief: A policy brief prepared by the coordinating group needs to be based on sound scientific evidence and include relevant l…	No specific information about the associations between domains/constructs. But the model assumes that the implementation process accounts for 3 stages: implementation planning phase, implementation phase and evaluation phase	Yes, the model assumes that the implementation process accounts for n = 3 stages: implementation planning phase, implementation phase and evaluation phase. For each category, there are specific areas of work, barriers and facilitating factors (see column 10 and 11)	Yes, for each phase there are several barriers and countermeasures listed, e.g., 2.1 Identifying stakeholders: Potential barriers: • The producers and distributors of processed foods and meals may have little awareness of links between salt, health and NCDs, and may be unwilling to reduce the salt content of their products • Stakeholders may not be aware of the dangers of excessive salt intake an…	Yes, n =1 III. EVALUATION PHASE: 3.1 Monitoring and evaluation: It would likely be beneficial if the monitoring and evaluation can be integrated in a national surveillance system. Evaluation should also include a review of resources that are needed to maintain a sustainable and effective strategy.	Yes, for all three domains there are barriers and facilitators that account for the individual level, e.g., referring to individuals' beliefs, skills, needs, preferences, and awareness. The individual barriers refer to consumers, healthcare professionals, other individual stakeholders.	Yes, communities are mentioned as the stetting for specific implementation actions, e.g. awareness campaigns, organizations are mentioned as important stakeholders (e.g. professional organizations, NGOs, consumer organizations, religious organizations, trade umbrella organizations); their characteristics may form barriers or facilitators of the implementation plan development, or of the actual im…	Yes, for all three domains there are barriers and facilitators that account for the system-level domains and processes, e.g.: Potential barriers: • The producers and distributors of processed foods and meals may have little awareness of links between salt, health and NCDs, and may be unwilling to reduce the salt content of their products. • Stakeholders may not be aware of the dangers of excessiv…	No	Prescriptive (the framework describes implementation phases);
5	Green L, Kreuter M. Health program planning: an educational and ecological approach. 4th Edition. New York: McGraw-Hill.2005	revision/discussion or application of existing framework	Yes [e.g., PATCH]	PRECEDE-PROCEED planning model (Predisposing, Reinforcing, and Enabling Constructs in Educational Diagnosis and Evaluation-Policy, Regulatory, and Organizational Constructs in Educational and Environmental Development)	No	No	None	Yes	Yes, n=8 (general phases) In this framework, health behaviour is regarded as being influenced by both individual and environmental factors, and hence has two distinct parts. First part is an 'educational diagnosis' – PRECEDE (Predisposing, Reinforcing, and Enabling Constructs in Educational/Environmental Diagnosis and Evaluation) is based on the premise that, just as medical diagnosis precedes a …	No	Uni- and bidirectional associations e.g., 'It guides planners through a process that starts with desired outcomes and then works backwards in the causal chain to identify a mix of strategies for achieving those objectives.'	Yes, the framework describes n = 8 phases of implementation (see column 10)	Yes (e.g., Phase 2 accounts for epidemiological, behavioural, and environmental assessment of factors that may affect the implementation outcomes)	Yes, n=3 Phase 6: Process Evaluation Phase 7: Impact Evaluation Phase 8: Outcome Evaluation 'The PRECEDE–PROCEED model is a cost–benefit evaluation framework that can help health program planners, policy makers and other evaluators, analyse situations and design health programs efficiently.' 'Data collection plans should be in place for evaluating the process, impact, and outcome of the program, …	Yes, addressed, e.g., within phase: Phase 3: Educational and Ecological Assessment: to identify the antecedent and reinforcing factors that should be in place to initiate and sustain the change process. These factors are classified as predisposing, reinforcing, and enabling, and they collectively influence the likelihood that behavioural and environmental change will occur: individuals’ knowledge…	Yes, PROCEED 'ecological diagnosis' – (Policy, Regulatory, and Organizational Constructs in Educational and Environmental Development) was added to the framework to recognize the importance of environmental factors as determinants of health and health behaviours, such as smoking and drinking, are influenced by powerful forces outside the individual, such as industry, media, politics, and social i…	Yes, mainly addressed within PRECEDE (n=4 phases): Phase 1: Social Assessment Phase 2: Epidemiological, Behavioural, and Environmental Assessment Phase 3: Educational and Ecological Assessment Phase 4: Administrative and Policy Diagnosis	No	Partly prescriptive; Partly explanatory (uni- and bidirectional)
6s	World Health Organization. Framework for the implementation of the Global Strategy on Diet, Physical Activity and Health in the Eastern Mediterranean Region.2010	original document	Not specified	Framework for the implementation of the Global Strategy on Diet, Physical Activity and Health (DPAS) in the Eastern Mediterranean Region	Yes (Eastern Mediterranean Region of WHO)	Yes 1) Gender, age, economic, status/education/literacy, culture; 2) Operational 'Cultural sensitivity: as a determinant of successful policy: National policies and plans on physical activity and healthy diet should be socially inclusive and participatory.' Also: 'Action 10. Supporting the development of education, communication and public awareness material/campaigns: • Preparing and disseminati…	Yes Diet, PA and SB	Yes	Yes, n = 12 (actions and activities) Strategic actions and activities: I. Enforcing regional and national nutrition policies, strategies and action plans II. Informing national coordination mechanisms III. Enforcing or promoting the development of national food-based dietary guidelines and physical activity guidelines IV. Mobilizing resources for DPAS implementation V. Promoting supportive urban …	No	Uni- and bidirectional associations (complex system approach) The framework addresses area of actions and activities which may, to some degree be undertaken in parallel or as steps.	Yes, the framework provides general plan for steps to be undertaken within areas of actions (an example of n = 39 steps in Annex 2 of the document)	Yes, the framework lists strategic actions and activities for implementation. 'The activities are based on the broader elements of the DPAS but take into account national and subnational contexts and existing constraints and opportunities.', e.g., 1. Enforcing regional and national nutrition policies, strategies and action plans: Joint actions: Fostering the formulation and promotion of national …	Yes, n = 1 XII. Setting up a clear monitoring and implementation mechanism (mechanisms established to process and understand the impact of action and guide future activities)	Yes, 'this framework is mostly focused on the social determinants of health, including environmental characteristics and individual choices and behaviours.'	Yes, addressed, e.g., within actions: VI. Fostering partnership and synergy with civil society and nongovernmental organizations	Yes, generally the framework concerns implementation on a system-level within national policies	Yes Interactions within the national coordination mechanisms and engaging private sectors include elements of complex system links	Partly descriptive (describes implementation characteristics); Partly prescriptive (includes implementation steps); Partly explanatory (uni- and bidirectional), due to complex system approach
7	Feldstein AC, Glasgow RE. A Practical, Robust Implementation and Sustainability Model (PRISM) for Integrating Research Findings into Practice. The Joint Commission Journal on Quality and Patient Safety. 2008;34:228–43. doi:10.1016/S1553-7250(08)34030-6.	original document	Yes [e.g., diffusion of innovations, social ecology, RE-AIM, Precede-Proceed]	Practical, Robust Implementation and Sustainability Model (PRISM)	No	Yes 1) Gender, age, economic status/education/literacy, ethnicity; 2) Operational	None	No	Yes, n=4 Major elements within the framework: I. Intervention II. External environment III. Implementation and sustainability infrastructure IV. Recipients	Yes I. Intervention: 1. Organizational perspectives: readiness, strength of the evidence base, addresses barriers of frontline staff, coordination across departments and specialties, burden (complexity and cost), usability and adaptability, trialability and reversibility, ability to observe results 2. The patient perspective: patient centeredness, provides patient choices, addresses patient barri…	Uni- and bidirectional associations e.g., 'The model considers how the external environment, intervention design, implementation and sustainability infrastructure, and the recipients influence adoption, implementation, and maintenance.'	Yes, partly ('PRISM can serve as a process model') I. Intervention: 1. Organizational Perspectives: readiness, strength of the evidence base, addresses barriers of frontline staff, coordination across departments and specialties, burden (complexity and cost), usability and adaptability, trialability and reversibility, ability to observe results 2. The Patient Perspective: patient centeredness, pr…	Yes (the framework accounts for implementation determinants within all four domains) 'PRISM also addresses factors involved in the implementation of evidence-based practices. The strength of the evidence base can affect staff willingness to change practices.'	Yes, the evaluation is partially addressed within domain III. Implementation and sustainability infrastructure (utilize individuals who participate in research, evaluation, and implementation) and I. Intervention: 2. The Patient Perspective: patient centeredness, provides patient choices, addresses patient barriers, seamlessness of transition between program elements, service and access, burden (…	Yes, addressed mainly within domains: I. Intervention: 2. The Patient Perspective: patient centeredness, provides patient choices, addresses patient barriers, seamlessness of transition between program elements, service and access, burden (complexity and cost), feedback of results IV. Recipients: 2. Patient characteristics: demographics, disease burden, competing demands, knowledge and beliefs	Yes, addressed mainly within domains: I. Intervention: 1. Organizational perspectives: readiness, strength of the evidence base, addresses barriers of frontline staff, coordination across departments and specialties, burden (complexity and cost), usability and adaptability, trialability and reversibility, ability to observe results II. External environment: payer satisfaction, competition, regula…	Yes, addressed mainly within domain: II. External environment: payer satisfaction, competition, regulatory environment, reimbursement, community resources ALSO addressed in focusing on evidence-based practices within domain I. Intervention (as a theory/research elements)	Yes (feedback loops): 'coordinating team members provide ongoing feedback to implementing site teams about intervention progress and opportunities for improvement'	Partly descriptive (addresses factors involved in the implementation ); Partly prescriptive (it can also serve as a process model); Partly explanatory (uni- and bidirectional)
8s	Food and Agriculture Organization of United Nations. Strengthening sector policies for better food security and nutrition results. Education. 2019; http://www.fao.org/3/ca7149en/ca7149en.pdf	original document	Not specified	Stepwise approach: Four Steps to Design Public Food Procurement Initiatives	Yes (children and adolescents)	Yes 1) Gender, age, economic, status/education/literacy, culture; 2) Operational Step: 1. Gender (main socio-economic issues of all groups, including inequalities based on gender and disparities between boys and girls which can reverberate in education setting) actions to promote equity, income (improvement of income for smallholder farmers), social vulnerability - reduction of malnutrition, educ…	Yes Diet	Yes	Yes, n = 4 (steps) Steps: I. Conducting a situation analysis - Identifying food and nutrition priorities to be addressed through education systems II. Mapping the policy landscape - Understanding the policy/programme landscape and improvements needed III. Addressing barriers to entry - Understanding the policy/programme landscape and improvements needed IV. Ensuring cross-sector coordination - Su…	Yes I. THE FOLLOWING DIMENSIONS CAN BE CONSIDERED FOR THE PROCESS OF CONDUCTING A SITUATION ANALYSIS: a) Demographics and core interests of main target groups that are related to education settings (e.g. children, adolescents, families, community volunteers, school staff, local food suppliers and smallholder farmers) b) Food security and nutrition situation of the groups that are related to educa…	Uni- and bidirectional associations (complex system approach) Framework provides general direction for the development and implementation of policies	Yes, n = 4 steps (see column 10)	Yes, step 3 concerns identifying entry points, challenges and opportunities along the policy framework. Also challenges and opportunities for policy coherence are listed for promoting policy coherence in support of holistic approaches to improve food security and nutrition through education systems, e.g.,: For health and nutrition policies challenges are: • The development of nutrition guidelines…	Yes, partly addressed by step 2: II. Mapping the policy landscape accounts for landscaping and analysing the key policies and programmes, in particular identifying the evaluation systems in place	Yes, overall food systems account for individual consumer characteristics and preferences. Additionally, individual characteristics are considered in respective steps, e.g.: Step I accounts for the target group characteristics (vulnerability in terms of SES, education of children and parents) Step IV: surveying teachers and school principals on their experiences, beliefs, norms, concerns and self…	Yes, this framework highlights the role of organizations including their characteristics, structure, facilities and internal systems. Organizations include: pre-schools and day care centres, primary and secondary schools, universities and training centres. Food system organizations include organizations/companies responsible for: food production, food handling stage and processing; food trade and…	Yes, generally the framework concerns implementation on a system-level within national policies	Yes 'Education systems such as pre-schools, schools and post-secondary institutions, are key settings to promote food security and good nutrition in children, youth and their communities in a coherent and sustainable manner. It is important that the development of any approach to improve food security and nutrition through education systems explores first how food and nutrition concerns and objec…	Partly descriptive (describes implementation characteristics); Partly prescriptive (includes implementation steps); Partly explanatory (uni- and bidirectional), due to complex system approach
9	Eslava-Schmalbach J, Garzón-Orjuela N, Elias V, Reveiz L, Tran N, Langlois EV. Conceptual framework of equity-focused implementation research for health programs (EquIR). Int J Equity Health. 2019;18:80. doi:10.1186/s12939-019-0984-4.	original document	Yes, n=9 [e.g., PARiSH, CHNRI, Conceptual Model for Racial and Ethnic Disparities in Healthcare]	Conceptual framework of Equity-focused Implementation Research of health programs, policies and systems (EquIR)	No	Yes 1) Gender, age, economic, status/education/literacy, ethnicity, geographic isolation/distance, culture; 2) Operational 'The social determinants of health are: place of residence, race, ethnicity, culture, language, occupation, gender/sex, religion, education, socioeconomic status and Social capital, sexual behaviour and sexual health, poverty, life course, psychosocial environment at work, fo…	None	No	Yes, n=5 (general steps/factors affecting implementation) Step 1. Population health status Step 2. Planning the program Step 3. Designing EquiR Step 4. Implementing EquiR Step 5. Equity focused (EF) implementation outcomes	Yes Step 1. Population health status: to identify the health status of the population as the starting point in each cycle and as the focus of the health program or intervention. This step must include the health status of the general population as well as of the disadvantaged population; Step 2. Planning the program: A. Research question B. Identify disadvantaged groups C. Quantify current health…	No specific information about the associations between domains/constructs	Yes, n=5 general steps (see column 10)	Yes, factors affecting implementation are listed within steps (see column 10), also highlighted within Step 3.	Yes, n=2 (see column 10) Step 4. Implementing EquiR D. Define the monitoring and evaluation strategies Step 5. Implementation outcomes	Yes, individual level is addressed , e.g., within Step 3: during the EquIR design phase, the following is suggested: to identify key players for implementing equity-focused recommendations (e.g., health professionals, patients, community, stakeholders and others) and Step 5: Equity focused (EF) implementation outcomes (e.g., acceptability: the perception among the key players in implementation: h…	Yes, community level is addressed , e.g., within Step 3: during the EquIR design phase, the following is suggested: to identify key players for implementing equity-focused recommendations (e.g., health professionals, patients, community, stakeholders and others) and Step 5: Equity focused (EF) implementation outcomes (e.g., acceptability: the perception among the key players in implementation: he…	Yes, the framework 'includes elements of equity-focused implementation research, but it also links the population health status before and after the implementation, including relevant aspects of health equity before, during and after the implementation. Additionally, health sectors were included, linked with social determinants of health through the “health in all policies” proposal affecting uni…	No	Partly descriptive (describes implementation characteristics); Partly prescriptive: 'EquIR offers a step-by-step proposal to facilitate the process of embedding equity issues in the implementation research of interventions or programs contained in health policies.'
10	Menon P, Covic NM, Harrigan PB, Horton SE, Kazi NM, Lamstein S, et al. Strengthening implementation and utilization of nutrition interventions through research: a framework and research agenda. Ann N Y Acad Sci. 2014;1332:39–59. doi:10.1111/nyas.12447.	original document	Yes [yet no specific frameworks are mentioned; the authors state that: 'This iterative process included consideration of some meta-frameworks in the implementation science literature, some tools or frameworks commonly used in development practice, and consultations with specialists']	Nutrition Implementation Framework	Yes (women and children)	Yes 1) Gender, economic status/education/literacy, geographic isolation/distance; 2) Contextual 'Relevant contextual factors at community and household levels include such things as education, beliefs, distance, resource constraints, and gender dynamics. These household factors influence outcomes and impacts domains'	Yes Diet	Yes	Yes, n=5 Domains: I. Inputs domain II. Processes domain III. Outcomes domain IV. Impact domain V. Contextual factors	Yes I. Inputs domain: policy design and implementation plans, training II. Processes domain: (1) upstream processes (management capabilities, training, production capabilities), (2) midstream processes (supervision, management, supply chain for foods), (3) downstream processes (frontline capacities, work loads, local product promotion, local supply/stock issues) III. Outcomes domain: (1) quality …	Unidirectional associations between community and household context and outcomes domain and impacts domain	Yes, n = 3 II. Processes domain: (1) upstream processes (management capabilities, training, production capabilities) (2) midstream processes (supervision, management, supply chain for foods (3) downstream processes (frontline capacities, work lads, local product promotion, local supply/stock issues)	Yes V. Contextual factors: (1) at national, stakeholder and organizational levels, affecting implementation and sustainability, (2) contextual factors at community and household levels affecting utilization, demand, including individual capacities of user communities	Yes Processes domains account for evaluation	Yes, addressed within domain V. Contextual factors which refers to characteristics of the staff (e.g., knowledge, beliefs, competence, self-efficacy, motivation, values, identification with the program). Relevant contextual factors at community and household levels include such factors as education, beliefs, distance, resource constraints, and gender dynamics	Yes, addressed within domains: II. Processes domain: (1) upstream processes (management capabilities, training, production capabilities), (2) midstream processes (supervision, management, supply chain for foods), (3) downstream processes (frontline capacities, work loads, local product promotion, local supply/stock issues) V. Contextual factors: 'the success with which the levers in the implement…	Yes, addressed within domain V. Contextual factors: (1) at national, stakeholder and organizational levels, affecting implementation and sustainability, ALSO reflected within: Enabling environment and governance: 'These represent contextual factors even more remote from the core implementation levers, but no less important. They include the level, predictability, and sustainability of financing; …	No	Partly descriptive (e.g., in terms of associations between domains of inputs); Partly explanatory (unidirectional relationships between the context, processes, outcomes and impacts)
11	Graham, I. D., & Logan, J. Innovations in knowledge transfer and continuity of care. The Canadian Journal of Nursing Research = Revue Canadienne de Recherche En Sciences Infirmieres. 2004; 36(2), 89–103.	original document	Yes [e.g., Authors states it is derived from theories of change and is indirectly linked to Donabedian’s [2] seminal work describing the production of health care in terms of structure, process, and outcomes]	Ottawa Model of Research Use (OMRU)	No	No	None	No	Yes, n=3 (general steps) I. Assess barriers and supports II. Monitor interventions and degree of use III. Evaluate outcomes	Yes, n=8 sub elements; I. Asses barriers and supports: A. Evidence-based innovation (e.g., a continuity-of-care innovation): a) Development process, b) Innovation attributes; B. Potential adopters: those whose behaviour or practice are targeted for change. These may include policy-makers at the macro and meso level, managers and administrators, health-care professionals from numerous disciplines,…	Uni- and bidirectional associations: 'The model is dynamic in that it considers research use to be an interactive synergistic process of interconnected decisions and actions by different individuals related to each of the model’s elements.' 'It is not a sequential stage model of change. The process takes place over time, its sequence depending on the specific state of each element in a given cont…	Yes, n=3 general steps (see column 10)	Yes (e.g., within domains I and II) I. Asses barriers and supports: A. Evidence-based innovation (e.g., a continuity-of-care innovation): a) Development process, b) Innovation attributes; II. Monitor interventions and degree of use: A. Implementation intervention strategies: a) Barrier management, b) Transfer strategies 'The change agent should undertake a barriers assessment of the innovation, p…	Yes, n=1; III. Evaluate outcomes: A. Patient B. Practitioner C. System 'In this step, decisions must be made about what outcomes will be used to determine the impact of the innovation on the health, practitioner, and system outcomes of interest, how they will be measured, how the data will be collected, the time frame for evaluation, and who will be responsible for it. Evaluating the impact of th…	Yes, addressed mainly within domains: I. Asses barriers and supports: B. Potential adopters: those whose behaviour or practice are targeted for change. These may include policy-makers at the macro and meso level, managers and administrators, health-care professionals from numerous disciplines, educators, patients/clients, consumers, and even the public. The change agent should then assess potenti…	Yes, addressed mainly within domains: I. Asses barriers and supports: C. Practice environment: a) Structure factors: decision making, policies, rules, laws, available technology, physical layout, work pressure (no time, competing, overload), human resources; b) Culture, social factors: belief system, norms, institiunalized habits, leadership, politics, personalities, peer influence; c) other fact…	Yes, the framework is described as practical systemic model. Also system-level constructs reflected within domains: I. Asses barriers and supports: A. Evidence-based innovation (e.g., a continuity-of-care innovation) - reflects theory/research elements III. Evaluate outcomes: A. Patient B. Practitioner C. System Outcomes typically relate to patients, practitioners, and financial or system results…	No	Partly descriptive (describes implementation characteristics); Partly prescriptive: 'the OMRU can be used as a guide in the implementation of continuity-of-care innovations, as a process with a number of steps'; Partly explanatory (uni- and bidirectional): 'all the elements influence and are influenced by the others, thus reflecting the complexity of the knowledge transfer process'
12	Aarons GA, Hurlburt M, Horwitz SM. Advancing a conceptual model of evidence-based practice implementation in public service sectors. Adm Policy Ment Health. 2011;38:4–23. doi:10.1007/s10488-010-0327-7.	original document	Yes [e.g., PRISM, CFIR, OMRU, diffusion of innovations]	Conceptual Model of Evidence-Based Practice Implementation in Public Service Sectors	Yes (health and public sector services, e.g., public mental health, social service, alcohol/ drug sectors)	No	None	No	Yes, n=4 (phases) General phases for implementation: I. Exploration: Involves awareness of either an issue that needs attention or of an improved approach to an organizational challenge; II. Adoption decision and preparation: Is often conceptualized as a onetime event while, in practice, organizations may experiment with an innovation, sometimes intermittently, prior to broader implementation we …	Yes (factors affecting implementation in every phase) I. Exploration: The outer context: A. Socio-political (legislation, policy, monitoring and review) B. Funding (service grants, research grants, foundation grants, continuity of founding) C. Client advocacy (consumer organizations) D. Inter-organizational networks (direct and indirect networking, professional organizations, technical assistance…	Uni- and bidirectional associations e.g., unidirectional process oriented phases of the implementation and bidirectional associations between outer context elements (e.g., inter-organizational environment and consumer support advocacy), and inner context elements (e.g., intra-organizational characteristics and individual-adopter characteristics);	Yes, n=4 phases (see column 10) 'The framework describes implementation phases and factors affecting implementation in public service sectors.'	Yes (factors affecting implementation in every phase of the framework, see column 10) 'This paper advances a conceptual model of factors that, in our opinion, are some of the most likely to have a strong influence on the implementation of EBPs in publicly funded settings serving children and families. While most of our focus is on implementation in child welfare settings, which has received spars…	Yes, n=1 IV. Sustainment: Inner Context: B. Fidelity Monitoring and Support (EBP role clarity, fidelity support system, supportive coaching);	Yes, addressed, e.g., within constructs of inner context of domains: I. Exploration: The inner context: A. Organizational characteristics (absorptive capacity: knowledge, skills, readiness for change, receptive context; culture, climate, leadership); B. Individual adopter characteristics (values, goals, social networks, perceived need for change); III. Active implementation: The inner context: C.…	Yes, addressed mainly within, e.g., domains: I. Exploration: The outer context: C. Client advocacy (consumer organizations) D. Inter-organizational networks (direct and indirect networking, professional organizations, technical assistance centres) The inner context: A. Organizational characteristics (absorptive capacity: knowledge, skills, readiness for change, receptive context; culture, climate…	Yes, addressed mainly, e.g., within domains: 1. Exploration (partly): The Outer Context: A. Socio-political: (legislation, policy, monitoring and review); B. Funding: (service grants, research grants, foundation grants, continuity of founding; 2. Adoption decision and preparation: Outer Context: A. Socio-political: (federal legislation, local enactment, definitions of evidence); B. Funding: (supp…	No	Partly descriptive (describes implementation characteristics); Partly prescriptive (describes implementation phases); Partly explanatory (uni- and bidirectional), due to bidirectional associations within selected domains
13	Pearson M, Chilton R, Wyatt K, Abraham C, Ford T, Woods HB, Anderson R. Implementing health promotion programmes in schools: a realist systematic review of research and experience in the United Kingdom. Implement Sci. 2015;10:149. doi:10.1186/s13012-015-0338-6.	original document	Yes [e.g., diffusion of innovations, social-ecological framework]	Conceptual framework for designing and implementing health promotion programmes in schools	Yes (pupils, parents or carers, head teachers and teachers, school administration, other stakeholders, e.g. school nurses)	No	Yes Diet and PA	Yes	Yes, n=4 Factors or mechanisms explaining success of implementation: I. Preparing for implementation II. Initial implementation III. Embedding into routine practice IV. Adaptation and evolution	Yes I. Preparing for implementation: - Consultation: information; eliciting views, haring experience, facilitating discussion - Identifying potential local health benefits - Concordance (fit) of the programme with current practice and interests - Identifying clear aims, priorities, intended outcomes - School resources and competencies II. Initial implementation: - Integration into school policy; …	No specific information about the associations between domains/constructs. However, the steps included in the implementation process are linked in a certain way.	Yes, n = 4 steps of implementation (see column 10 and 11)	Yes, a number of factors increasing successful implementation listed for each stage, e.g.,: I. Preparing for implementation: - Pre-delivery consultation - Pupil engagement - Reciprocity - Current practice and interests - Identifying clear aims and priorities, including intended outcomes	Yes, n = 1 IV. Adaptation and evolution accounts for the evaluation of usefulness and acceptability of the program as well as evaluation of fidelity of implementation	Yes, individual factors operate within each domain, e.g.,: Pupil engagement and relationship between pupil and teacher might be considered as having individual-level relevance. Leadership skills of the coordinators are also listed as relevant constructs. Staff relationships with the pupils, knowledge of involved implementation actors, expectations about the implementation, stakeholders enthusiasm…	Yes, community/organization level factors mentioned within most domains, e.g.,: School resources and competencies Integration into school policy; support by governors and senior staff Coordination of organisational decisions	Yes, the framework is accounting for 'implementing health promotion programmes in schools which involves the active engagement of a range of actors and the adaptation of programmes to local contexts within a wider educational and public health system. They can thus be considered as complex interventions (multi-component, context sensitive, and highly dependent on the behaviours of participants an…	No	Partly descriptive (describes implementation characteristics); Partly prescriptive (general steps described)
14	Wierenga D, Engbers LH, van Empelen P, Hildebrandt VH, van Mechelen W. The design of a real-time formative evaluation of the implementation process of lifestyle interventions at two worksites using a 7-step strategy (BRAVO@Work). BMC Public Health. 2012;12:619. doi:10.1186/1471-2458-12-619.	revision/discussion or application of existing framework	Yes, n = 3 [the 7-step strategy by Wynne and Clarkin [3], the framework of Steckler and Linnan [4] for process evaluations, RE-AIM]	Not specified	Yes (worksite health promotion programs population)	No	Yes Diet and PA	Yes	Yes, n=4 main aspects of implementation process and n=8 evaluation components: I. Adoption: - Recruitment II. Implementation - Reach - Dose delivered - Dose received - Fidelity - Satisfaction III. Continuation - Maintenance IV. Implementation Determinants - Context These components should be evaluated at three different levels within the participating worksites: 1) management level, 2) project gr…	Yes, partly: IV. Implementation determinants: (a) Characteristics of the socio-political context (e.g., willingness of participants to cooperate with the innovation, degree to which the participant is aware of the health benefits of the innovation, the extent to which the innovation fits into existing rules, regulations and legislation) (b) Characteristics of the organization (e.g., decision maki…	No specific information about the associations between domains/constructs. The general order of the implementation steps is discussed/included.	Yes, n = 7 steps of the implementation process (see column 10)	Yes (n=54), listed within domain IV. Implementation determinants (see column 10): (a) Characteristics of the socio-political context (e.g., willingness of participants to cooperate with the innovation) (b) Characteristics of the organization (e.g., decision making process and procedures in the organization: top-down or bottom-up) (c) Characteristics of the adopting person/user (e.g., support from…	Yes, n = 4 The 4 domains (adoption, implementation, continuation and implementation determinants) should be evaluated at three different levels within the participating worksites: 1) management level, 2) project group level and 3) employee level Additionally: Step 6: evaluation of the implemented interventions and the whole project;	Yes, addressed within domain IV. Implementation determinants, e.g.: (a) Characteristics of the socio-political context (e.g., willingness of participants to cooperate with the innovation, degree to which the participant is aware of the health benefits of the innovation) (c) Characteristics of the adopting person/user (e.g., support from colleagues in implementing the innovation, Extent to which t…	Yes, addressed within domain IV. Implementation determinants, e.g.: (b) Characteristics of the organization (e.g., decision making process and procedures in the organization: top-down or bottom-up, hierarchical structure: extent to which decision making process is formalized through hierarchical procedures, formal reinforcement by management to integrate the innovation into organizational policie…	No	No	Partly descriptive (describes implementation characteristics); Partly prescriptive (general steps of the implementation process included)
15	Damschroder LJ, Aron DC, Keith RE, Kirsh SR, Alexander JA, Lowery JC. Fostering implementation of health services research findings into practice: a consolidated framework for advancing implementation science. Implement Sci. 2009;4:50. doi:10.1186/1748-5908-4-50.	original document	Yes, n=19 [e.g., diffusion of innovations, OMRU, PARiHS, PRISM]	Consolidated Framework for Advancing Implementation (CFIR)	No	No	None	No	Yes, n= 5 Major domains: I. Intervention characteristics II. Outer setting III. Inner setting IV. Characteristics of the individuals involved V. The process of implementation	Yes I. INTERVENTION CHARACTERISTICS: 8 constructs (A. Intervention source, B. Evidence strength and quality, C. Relative advantage, D. Adaptability, E. Trialability, F. Complexity, G. Design quality and packaging, H. Cost); II. OUTER SETTING: 4 constructs (A. Patient needs and resources, B. Cosmopolitanism, C. Peer pressure, D. External policies and incentives ); III. INNER SETTING: 12 constructs…	No specific information about the associations between domains/constructs	Yes, n = 5; some constructs listed in CFIR may be considered process-related CFIR describes four essential activities of implementation process (within the V. process of implementation domain) that are common across organizational change models: planning, engaging, executing, and reflecting and evaluating.	Yes, n = 37 (all characteristics included in the CFIR may be defined as determinants, see column 10) The CFIR specifies a list of constructs within 5 general domains that are believed to influence (positively or negatively, as specified) implementation	Yes, e.g., D. reflecting and evaluating in V. PROCESS OF IMPLEMENTATION	Yes, n = 20 constructs I. INTERVENTION CHARACTERISTICS: IA,IB, IC, IF, IG II. OUTER SETTING: IIA III. INNER SETTING : IIIB, IIID, IIID1, IIID2), IIID3), IIID6 IV. CHARACTERISTICS OF INDIVIDUALS: IVA, IVB, IVC, IVD, IVE V. PROCESS OF IMPLEMENTATION: VB, VB1, VB2, VB3, VB4	Yes, n = 33 constructs I. INTERVENTION CHARACTERISTICS: IA,IB, IC, ID, IE, IF, IG, IH II. OUTER SETTING: IIA, IIB, IIC III. INNER SETTING: IIIA, IIIB, IIIC, IIID, IIID, IIID1, IIID2, IIID3, IIID4, IIID5, IIID6, IIIE, IIIE1, IIIE2, IIIE3 IV. CHARACTERISTICS OF INDIVIDUALS: IVD V. PROCESS OF IMPLEMENTATION: VA, VB, VB2, VB3, VB4, VC, VD	Yes, n = 2 construct I. INTERVENTION CHARACTERISTICS: IH II. OUTER SETTING IID	No	Descriptive (describes characteristics, specifies a list of constructs within general domains)
16	May C. A rational model for assessing and evaluating complex interventions in health care. BMC Health Serv Res. 2006;6:86. doi:10.1186/1472-6963-6-86.	original document	Not specified	Normalization Process Model (NPM)	No	No	None	No	Yes, n=4 The model is defined by constructs: I. Interactional workability: this construct refers to the immediate conditions in which professionals and patients encounter each other, and in which complex interventions are operationalized II. Relational integration: this construct refers to the network of relations in which clinical encounters between professionals and patients are located, and th…	Yes I. Interactional workability: this construct refers to the immediate conditions in which professionals and patients encounter each other, and in which complex interventions are operationalized. It is characterized by two dimensions: A. Congruence: refers to the order of interactions between agents (professionals, patients or others) in which a complex intervention is implicated. It includes t…	Uni- and bidirectional associations e.g., 'Summative analysis led to a theoretical model of two processes upon which normalization depends – one endogenous, and the other exogenous – in interaction with each other. In this context, the term 'process' is used to refer to patterns of organized, dynamic, and contingent interaction. These are between: agents (the individuals or groups that interact i…	No	Yes (the framework accounts for constructs which influence the normalization process)	Yes, n=1 IV. Contextual integration: A. Execution: c) Evaluation: formal or informal mechanisms for the evaluation of the work that is done within them. 'It offers a conceptual framework for understanding the processes in which complex interventions become embedded in practice, and thus sets out a rational framework for their evaluation.'	Yes, addressed, e.g., within domains: I. Interactional workability: this construct refers to the immediate conditions in which professionals and patients encounter each other, and in which complex interventions are operationalized. It is characterized by two dimensions: A. Congruence: refers to the order of interactions between agents (professionals, patients or others) in which a complex interve…	Yes, all n = 4 constructs address organizational/community level, however mainly emphasized within domain: IV. Contextual integration: this construct refers to the capacity of an organization to understand and agree the allocation of control, and infrastructure resources to implementing a complex intervention, and to negotiating its integration into existing patterns of activity. It is characteri…	No	Yes	Partly descriptive; Partly explanatory (uni- and bidirectional)
17s	World Health Organization. A framework for implementing the set of recommendations on the marketing of foods and non-alcoholic beverages to children. 2012	original document	Not specified	A framework for implementing the set of recommendations on the marketing of foods and non-alcoholic beverages to children	Yes (children)	No	Yes Diet	Yes	Yes, n = 6 (areas of action) Areas of actions: I. Defining the roles of stakeholders II. Selecting the policy implementation option (e.g., a statutory regulation only, government-led self-regulation, government guidelines) III. Effective implementation measures (strategies) accounting for four measures: (a) developing or strengthening existing, comprehensive national and subnational regulations w…	No	No specific information about the associations between domains/constructs. However, framework provides general direction for the development and implementation of policies	Yes, the implementation process should account for n= 6 steps with respective actions (see column 10)	Yes The framework provides policy-makers with specific measures and enforcement mechanisms that can be used to ensure effective implementation. Policy implementation recommendations are: • Define roles of stakeholders and assign tasks • Coordinate with applicable sectors • Develop enforcement mechanisms • Raise public awareness of policy	Yes VI. Evaluation, including process evaluation	No	Yes, stakeholders involved in the implementation include civil society organizations, These may include public health advocacy bodies, health care professional organizations, consumer organizations, children’s organizations, parents’ organizations, and church and community groups.	Yes, generally the framework concerns implementation on a system-level within national policies	No	Partly descriptive (describes implementation factors); Partly prescriptive (the framework provides general direction for the development and implementation of policies)
18	Meyers DC, Durlak JA, Wandersman A. The quality implementation framework: a synthesis of critical steps in the implementation process. Am J Community Psychol. 2012;50:462–80. doi:10.1007/s10464-012-9522-x.	original document	Yes [synthesizing information from 25 implementation frameworks, e.g., ISF, CFIR, PARiHS, diffusion of innovations]	Quality Implementation Framework (QIF)	No	No	None	No	Yes, n=4 (implementation phases) Phase 1: Initial considerations regarding the host setting Phase 2: Creating a structure for implementation Phase 3: Ongoing structure once implementation begins Phase 4: Improving future applications	Yes, n=14 critical steps that are associated with quality implementation: Phase 1: Initial considerations regarding the host setting: Assessment strategies: 1. Conducting a needs and resources assessment 2. Conducting a fit assessment 3. Conducting a capacity/readiness assessment Decisions about adaptation: 4. Possibility for adaptation Capacity-building strategies: 5. Obtaining explicit buy-in f…	No specific information about the associations between domains/constructs. However, the steps included in the implementation process are linked in a specific, direct way.	Yes, n=14 critical steps that are associated with quality implementation (see column 10)	Yes (the framework accounts for strategies for quality implementation)	Yes, n=2 Phase 3: Ongoing structure once implementation begins: Ongoing implementation support strategies: 11. Technical assistance/coaching/supervision 12. Process evaluation 13. Supportive feedback mechanism Phase 4: Improving future applications: 14. Learning from experience	No	Yes, the phases of the framework are mainly embedded within organizational/community level (see column 10)	No	No	Partly descriptive; Partly prescriptive (describes phases/stages)
19	Sabatier PA. The advocacy coalition framework: revisions and relevance for Europe. Journal of European Public Policy. 1998;5:98–130. doi:10.1080/13501768880000051.	revision/discussion or application of existing framework	Not specified	Advocacy Coalition Framework (ACF)	No	Yes 1) Economic status/education/literacy, ethnicity, geographic isolation, culture; 2) Operational 'Relatively stable parameters like: basic attributes of the problem area (good), basic distribution of natural resources, fundamental socio-cultural values and social structure, basic constitutional structure rules: may refer to the economic status, ethnicity, geographic isolation'	None	No	Yes, n=3 I. RELATIVELY STABLE PARAMETERS II. EXTERNAL (SYSTEM) EVENTS III. POLICY SUBSYSTEM 'The general variables of the framework are two sets of exogenous - the one quite stable, the other more dynamic - that affect the constraints and opportunities of subsystem actors. More dynamic factors including changes in socioeconomic conditions and in the systemic governing coalition, which provide som…	Yes I. RELATIVELY STABLE PARAMETERS: 1. Basic attributes of the problem area (good) 2. Basic distribution of natural resources 3. Fundamental socio-cultural values and social structure 4. Basic constitutional structure rules II. EXTERNAL (SYSTEM) EVENTS: 1. Changes in socio-economic conditions 2. Changes in public opinion 3. Changes in systemic governing coalitions 4. Policy decisions and impacts…	Uni- and bidirectional associations e.g., 'public policies/programs involve value priorities, perceptions of important causal relationships, perceptions of world states (including the magnitude of the problem), and perceptions/assumptions concerning the efficacy of various policy instruments. This ability to map beliefs and policies on the same "canvas" provides a vehicle for assessing the influe…	Yes, partly: e.g., 'policy subsystem coalitions that outline the process of how the policy beliefs and resources build the strategy that enables decisions concerning institutional rules, resource allocations, which constitutes: policy outputs and then policy impacts'	Yes, 'Policy-oriented learning involves increased knowledge of problem parameters and the factors affecting them; Its goal was to provide a coherent understanding of the major factors and processes affecting the overall policy process- including problem definition, policy formulation, implementation, and revision in a specific policy domain- over periods of a decade or more.'	No	Yes, e.g., fundamental socio-cultural values and social structure, policy beliefs, decisions made by sovereigns concerning institutional rules, resource allocations, and appointments	Yes, e.g., 'Within the subsystem, the ACF assumes that actors can be aggregated into a number (usually one to four) of "advocacy coalitions", each composed of actors from various governmental and private organizations who both (a) share a set of normative and causal beliefs and (b) engage in a non-trivial degree of coordinated activity over time. The ACF explicitly argues that most coalitions wil…	Yes, mostly reflected within domain: II. EXTERNAL(SYSTEM) EVENTS: 1. It Changes in socio-economic conditions 2. Changes in public opinion 3. Changes in systemic governing coalitions 4. Policy decisions and impacts from other subsystems e.g., 'The second set of factors exogenous to the subsystem is more likely to change over the course of a decade or so. The ACF argues that they are a critical pre…	Yes (feedback loops) 'Within the general process of policy change, the ACF has a particular interest in policy-oriented learning which refers to relatively enduring alterations of thought or behavioural intentions which result from experience and/or new information and which are concerned with the attainment or revision of policy objectives. Policy-oriented learning involves increased knowledge o…	Partly descriptive: factors affecting policy change, including implementation; Partly explanatory, due to complex system approach (uni- and bidirectional)
20	Domitrovich CE, Bradshaw CP, Poduska JM, Hoagwood K, Buckley JA, Olin S, et al. Maximizing the Implementation Quality of Evidence-Based Preventive Interventions in Schools: A Conceptual Framework. Adv Sch Ment Health Promot. 2008;1:6–28. doi:10.1080/1754730X.2008.9715730.	original document	Yes [e.g., social-ecological framework]	Multi-level model of factors that can affect implementation quality	Yes (children with mental health needs, substance-abuse)	Yes 1) Gender, age, ethnicity; 2) Contextual 'Classroom characteristics (such as preponderance of students with behaviour problems) and individual characteristics (for example ethnicity, gender) had a significant influence on students’ perceptions of the school environment. Individuals’ perceptions of a school tend to be highly correlated, showing a high degree of within-group agreement, yet aggr…	None	No	Yes, n= 3 Factors that can affect implementation quality: I. Macro-level: The first level of the model is the broadest, and includes community factors that have the potential to influence the quality of implementation within schools. These sources are not limited to the educational system, but include government and community entities as well; II. School level: Included in this level of the frame…	Yes I. Macro-level: A. Policies and financing: macro-systemic sources of influence, such as policies and practices at federal, state, and district level that have the potential to influence the implementation of evidence-based programs in schools, primarily by fiscal, regulatory, and administrative means; B. Leadership and human capital: community capacity and empowerment, common in community psy…	Uni- and bidirectional associations: e.g., 'Two conceptually distinct components must be considered in regard to quality of implementation: the intervention itself and the support system for the intervention. Interventions are strategies or innovations linked by a causal mechanism to specified, intended outcomes They can include programs, policies, processes, or principals; the purpose of a suppo…	No	Yes (the framework accounts for implementants factors within all domains) 'Multilevel conceptual framework that organizes factors that influence implementation quality into three levels: macro level, school level, and individual level. As stated previously, inclusion of factors is based on both theory and empirical research which is provided whenever possible. Factors at all three levels of the m…	No	Yes, addressed mainly within domain: III. Individual level: A. Professional characteristics: school staff vary widely in their education, skills, and experience, which can influence attitudes to the implementation of prevention programs B. Psychological characteristics C. Perceptions of and attitudes to the intervention ALSO partly within domain: II. School level specific constructs: D. Personnel…	Yes, addressed mainly within domains: I. Macro-level: B. Leadership and human capital: community capacity and empowerment, common in community psychology and participatory research, have not always been given adequate attention in the field of prevention. Research on the functioning of these groups has focused more on the adoption of evidence-based interventions – rather than implementation – and…	Yes, addressed mainly within domain: I. Macro-level: A. Policies and financing: macro-systemic sources of influence, such as policies and practices at federal, state, and district level that have the potential to influence the implementation of evidence-based programs in schools, primarily by fiscal, regulatory, and administrative means	Yes (adaptation) 'Assessments of the implementation quality of core elements should therefore be used as process measures that guide continuing quality improvement and professional development strategies to improve practice. These measures can also be used to understand the implications of program adaptations. Once the critical content or process elements of an intervention are specified, it is p…	Partly descriptive; Partly explanatory (uni- and bidirectional) - as a complex system approach the framework specifies associations between the constructs
21s	World Health Organization. Regional Office for Europe‎. Steps to health: a European framework to promote physical activity for health. Copenhagen: WHO Regional Office for Europe.2007	original document	Yes (DPAS)	Steps to health: a European framework to promote physical activity for health	No	Yes 1) Gender, age, economic, status/education/literacy, geographic isolation/distance, culture; 2) Operational 'Target groups (age, gender, culture, norms, functionality, social class, etc.) should be involved in designing interventions that take account of their special needs.' 'Both adults and children from lower socioeconomic groups are found to be less physically active than those of a highe…	Yes PA	Yes	Yes, n=5 Principles of implementation: I.Development of national actions (i.e. with the involvement of a national level government) II. Mobilizing the local level as the key to success III. Specific guidelines for the sectors/settings: the health sector, transport sector, urban planning and housing environment, schools and kindergartens, workplaces, leisure time sports activities and unorganized …	No	The principles of implementation are defined as pillars, they function as independent domains that should be addressed in the implementation actions. There is no clear information on how they are related, but the framework provides general direction for the development and implementation of policies	Yes, the framework provides general direction for the development and implementation of policies	Yes (determinants defined as sets of guidelines within the all 5 principles of implementation)	Yes, evaluation is addressed within domain V. Setting goals and measuring success (evaluation and use of indicators)	Yes, intrapersonal factors (e.g., motivation, skills, attitudes and knowledge) and interpersonal processes mentioned (e.g., social support, social networks, social norms)	Yes, institutional or organizational factors (e.g. company management characteristics, workplace policies) and community factors mentioned (e.g. social capital, neighbourhood effects)	Yes, reflected within principals of implementation: I.Development of national actions (i.e. with the involvement of a national level government) 'The promotion of physical activity must be integrated into national health policy as an important part of the intersectoral public health work of national governments. Ministries of health should play a leading role in creating public and political awar…	No	Partly descriptive (describes implementation factors); Partly prescriptive (the framework provides general direction for the development and implementation of policies)
22	Chuang, E., Ayala, G. X., Schmied, E., Ganter, C., Gittelsohn, J., & Davison, K. K. Evaluation protocol to assess an integrated framework for the implementation of the Childhood Obesity Research Demonstration project at the California (CA-CORD) and Massachusetts (MA-CORD) sites. Childhood Obesity.2015; 11(1), 48–57.	original document	Yes [e.g., CFIR, ISF, the organizational model of innovation implementation, Weiner et al., [5]]	Multilevel Implementation Framework (MIF)	Yes (children with obesity aged 2-12)	Yes 1) Age, culture; 2) Contextual	Yes Diet and PA	Yes	Yes, n=3 (levels of analysis) Key constructs affecting implementation: I. Level of analysis: ALL A. Outer setting: Socio-political context, funding opportunities, and inter-organizational networks that influence adoption and implementation B. Inner setting: Structural, political, and cultural context within a given entity responsible for implementation, including previous experience/history, reso…	No	Uni- and bidirectional associations 'MIF differs from other implementation models by describing how different factors interact not only within, but also across sectors to influence implementation effectiveness and subsequent intervention outcomes.' 'Selected constructs reflect multiple levels of influence (community, delivery system, and individual) and can be applied to identify factors affectin…	Yes, partly III B. Implementation processes: (practices, policies, structures, and/or strategies used to put an intervention in place and support its use)	Yes (all 3 levels of analysis are considered to constitute the key constructs affecting implementation)	No	Yes, addressed, e.g., within domains: I. Level of analysis: ALL C. Characteristics of individuals involved: knowledge, skills, beliefs and personal characteristics of individuals responsible for implementing intervention activities and of intervention end users (e.g., children and their families). D. Characteristics of intervention and users play a particularly important role in implementation of…	Yes, addressed, e.g., within domains: II. Level of analysis: COMMUNITY (academic-community partnership and coalition): A. Synthesis and translation system (efforts by scientific leadership to distil and disseminate research evidence to other stakeholders, e.g., developing and adapting an intervention to fit local contexts) B. Support system (stakeholder efforts to build capacity for implementing …	Yes, addressed, e.g., within domain: I. Level of analysis: ALL A. Outer setting: Socio-political context, funding opportunities, and inter-organizational networks that influence adoption and implementation B. Inner setting: Structural, political, and cultural context within a given entity responsible for implementation, including previous experience/history, resource availability, and leadership …	No	Partly descriptive (describes implementation characteristics, no directional relationships between constructs); Partly explanatory (uni- and bidirectional)
23	May C, Finch T. Implementing, Embedding, and Integrating Practices: An Outline of Normalization Process Theory. Sociology. 2009;43:535–54. doi:10.1177/0038038509103208.	revision/discussion or application of existing framework	Not specified	Normalization Process Theory	No	No	None	No	Yes, n = 8 (4 mechanisms and 4 other factors) Elements shaping or determining implementation of action (mechanisms): Coherence - the meaningful qualities of a practice; embedding work is shaped by factors that promote or inhibit actors’ apprehension of a practice as meaningful; Cognitive participation - enrolment and engagement of individuals and groups; it is shaped by factors that promote or in…	Yes For each of the four mechanisms of implementation a group of components is defined: Coherence: individual specification, communal specification, internalization. In result the impact is on meaning of the intervention. Cognitive participation: initiation, legitimation, activation. The result is in commitment. Collective action: interactional workability, integration, contextual integration, sk…	Uni- and bidirectional associations e.g., 'The four mechanisms are affected by factors that promote or inhibit the routine embedding, or normalization, of a practice in its social contexts'; Figure 1 depicts relations between the core concepts (both uni- and bidirectional) The mechanisms are linked in bidirectorial manner, additionally, reflexive monitoring has unidrectorial effects on (1) organi…	Yes, the n = 4 mechanisms and n = 4 factors are linked into the implementation process (see column 10)	Yes Coherence - embedding work is shaped by factors that promote or inhibit actors’ apprehension of a practice as meaningful. Cognitive participation - enrolment and engagement of individuals and groups; it is shaped by factors that promote or inhibit actors’ participation. Collective action - Interactions with already existing processes; embedding work is shaped by factors that promote or inhibi…	Yes, n = 1 Reflexive monitoring mechanism addresses implementation evaluation. Patterns of collective action and their outcomes are continuously evaluated, both formally and informally, by participants in implementation processes, and the formality and intensity of this monitoring work reflects the nature of their cognitive participation and collective action. Reflexive monitoring may involve jud…	Yes, each of mechanisms has constructs related to individual level actors and the target group (individuals beliefs, skills, knowledge, and behaviours, interactions patterns)	Yes, each of mechanisms has constructs related to community level and organization level (.e.g., actors working together, structures of the organization, organizational culture or shared goals/beliefs; organizational/community practices and resources)	Yes, the framework is described as 'a robust and replicable ecological framework for analysing the dynamic collective work and relationships involved in the implementation and social shaping of practices.' 'Our starting point is that a theory is a coherent conceptual arrangement that, when it is operationalized, makes possible a rational description and taxonomy of phenomena and constructs by whi…	No	Partly descriptive (describes implementation characteristics); Partly prescriptive (describes implementation processes); Partly explanatory (uni- and bidirectional)
24	Hendriks A-M, Jansen MWJ, Gubbels JS, Vries NK de, Paulussen T, Kremers SPJ. Proposing a conceptual framework for integrated local public health policy, applied to childhood obesity--the behavior change ball. Implement Sci. 2013;8:46. doi:10.1186/1748-5908-8-46.	original document	Yes [e.g., BCW from Michie et al. [6]; framework for conceptualizing human service integration initiatives, integrative framework for collaborative governance]	Behaviour Change Ball (BCB)	Yes (children with obesity)	No	None	Yes	Yes, n=5 Major domains: I. Organizational behaviours used to develop and implement a policy Ia. Actors II. Determinants (capability, opportunity, and motivation) III. Interventions IV. Policies and programs V. Landscape	Yes I & Ia: 10 organizational behaviours are categorized into 3 subgroups involving local policymakers (actors): a) Strategic level: agenda setting, leadership, policy formulation b) Tactical level: adaptive management, leadership c) Operational level: network formation, innovation, teamwork, policy formulation, implementation at the operational level II. Determinants: capability, opportunity, an…	Uni- and bidirectional associations e.g., 'The second circle of the model displays three categories of interrelated determinants of behaviour: capability, opportunity, and motivation (COM). These determinants are needed for each of the ten organizational behaviours to occur.'	No	Yes, n=29 The V. Landscape domain includes 2 categories of barriers: CONTENT-RELATED BARRIERS, e.g., lack of awareness of the childhood obesity in non-health sector; difficulty of developing consensus about ways to tackle the problem due to the lack of hard scientific evidence about effective solutions. PROCESS-RELATED BARRIERS, e.g., Local government officials lacking the knowledge and skills to…	No	Yes, addressed, e.g., within domain: II. Determinants: capability, opportunity, and motivation are three determinants of the organizational behaviours. The determinants are needed for each of 10 organizational behaviours to occur. They are characteristics of the organizational actors and stakeholders involved in policy development and implementation.	Yes, reflected, e.g., within domains: I & Ia: 10 organizational behaviours are categorized into 3 subgroups involving local policymakers (actors): a) Strategic level: agenda setting, leadership, policy formulation b) Tactical level: adaptive management, leadership c) Operational level: network formation, innovation, teamwork, policy formulation, implementation at the operational level II. Determi…	Yes, reflected mainly within domains: IV. Policies and programs: policies enable the interventions communication and marketing, guidelines, fiscal measures, regulation, legislation, environmental or social planning, service provision. policies and programs enable interventions. V. The landscapes: the landscape represents the contexts of the policies, including the barriers for the implementation …	No	Partly descriptive (describes implementation characteristics); Partly explanatory (uni- and bidirectional)
25	Tumilowicz A, Ruel MT, Pelto G, Pelletier D, Monterrosa EC, Lapping K, et al. Implementation Science in Nutrition: Concepts and Frameworks for an Emerging Field of Science and Practice. Curr Dev Nutr. 2019;3:nzy080. doi:10.1093/cdn/nzy080.	original document	Yes [CFIR]	Integrated Framework for Implementation Science in Nutrition (ISN)	No	No	Yes Diet	Yes	Yes n=3 (major domains) and 5 sub-domains The formative stage of policy implementation combines 'existing end emerging knowledge about implementation' from three domains: (I) contextual knowledge and experience (CKE) (II) contextual implementation research (CIR) (III) global knowledge and experience (GKE) CKE, CIR, GKE are predicting a domain called 'implementation science' There are two followin…	Yes The 5 sub-domains are: object of implementation (e.g. a specific policy), implementing organizations and staff, enabling environment, individuals-households - communities, and implementation process.	Unidirectional associations e.g., 'CKE, GKE and CIR load a higher-order domain, "implementation science" , which predicts two domains of "frameworks-tools and guidelines" development and "domain of capacity building, technical assistance, knowledge brokering, coaching". The latter two predict the goal domain. The goal domain is also directly predicted by CKE and CIR'	Yes, n = 4 There are 4 phases of implementation in sub-domain no. 5: 1. Initiation and Scoping, including identification of policy/program/intervention options and their fit with the problem, delivery platforms, and capacities, available collaborations or partnerships, and available resources. 2. Planning and Design, which involves making adaptations to evidence-based and/or promising interventio…	No	Yes, n = 1 Sub-domain 5. refers to phases of implementation which accounts for process evaluation (phase 3) Also: 'IR can take many forms, depending on which of the 5 domains or 4 phases of implementation is the focus of concern. For instance, IR could take the form of rigorous evaluations of pilot or large-scale implementation trials, with or without comparison groups, and with or without random…	Yes, e.g., CKE refers to the often tacit knowledge and experience of planners, implementers, and others who possess intimate knowledge of contextual features that can have profound implications for the performance and prospects for a policy, program, intervention, or innovation. GKE category also includes the (often tacit) knowledge and experience of practitioners who have confronted similar impl…	Yes, e.g., The three types of knowledge (CKE, GKE and CIR) rely on implementers embedded in their communities and organizations, as well as organization/community resources , each phase of implementation process relies on capacity and resources in the target organizations and communities	No	No	Partly descriptive; Partly prescriptive - general steps; Partly explanatory - unidirectional
26	Kitson, A., Harvey, G., & McCormack, B. Enabling the implementation of evidence based practice: a conceptual framework. Quality in Health Care : QHC.1998; 7(3), 149–158.	original document	Not specified	Promoting Action on Research Implementation in Health Services (PARiIHS)	No	No	None	No	Yes, n= 3 Elements of successful implementation: I. Evidence II. Context III. Facilitation The framework emerged from the following equation: SI = f (E,C,F) where SI=successful implementation, E=evidence, C=context, F=facilitation, and f=function of;	Yes A three dimensional matrix in which evidence, context, and facilitation can either be expected to influence the outcome in a positive or negative way: I. Evidence: A. Research (low: anecdotal evidence, descriptive information; high: randomised controlled trials, systematic reviews, evidence-based guidelines) B. Clinical experience (low: expert opinion divided, several "camps"; high: high leve…	Uni- and bidirectional associations The framework assumes that the dimensions are both causally and linearly related to one another.	No	Yes (each sub element of the framework described in relation to a high-low continuum may be considered as a determinant - barrier or facilitator - of implementation)	Yes, n=1 II. Context: C. Measurement (low: absence of: audit and feedback, peer review, external audit, performance review of junior staff; high: internal measures used routinely, audit or feedback used routinely, peer review, external measures) 'The framework can be used as a self assessment tool for staff to judge what they have to do to successfully implement research findings.'	Yes, addressed, e.g., within domains: I. Evidence: B. Clinical experience (low: expert opinion divided, several "camps"; high: high levels of consensus, consistency of view) C. Patient preferences (low: patients not involved; high: partnership) III. Facilitation: A. Characteristics (e.g. low or high level of: respect, empathy, authenticity, credibility) B. Role (low: lack of clarity around: acces…	Yes, addressed, e.g., within domain: II. Context: A. Culture (low: task driven, low regard for individuals, low morale, little or no continuing education; high: learning organisation, patient centred, valuing people, continuing education) B. Leadership (low: diffuse roles, lack of team roles, poor organisation or management of service, poor leadership; high: clear roles, effective team work, effe…	No	No	Partly descriptive (describes implementation characteristics, no directional relationships between constructs); Partly explanatory (uni- and bidirectional)
27	Weiner BJ, Lewis MA, Linnan LA. Using organization theory to understand the determinants of effective implementation of worksite health promotion programs. Health Educ Res. 2009;24:292–305. doi:10.1093/her/cyn019.	original document	Yes [e.g., theory of determinants of effective implementation of complex innovations in organizations, Klein and Sorra [7]	Organization theory for determinants of effective implementation of worksite health promotion programs	Yes (worksite health promotion programs population)	No	None	Yes	Yes, n=7 Determinants of implementation effectiveness: I. Organizational Readiness For Change: Refers to the extent to which targeted employees (especially the implementers) are psychologically and behaviourally prepared to make the changes in organizational policies and practices that are necessary to put the innovation into practice and to support innovation use (e.g. creating a communication p…	No	Unidirectional relationships e.g., 'We propose that effective implementation is a function of the organization’s readiness for change, the quality of the implementation policies and practices that the organization employs, the climate for implementation that results and the degree to which targeted employees perceive innovation use as congruent with their values. Organizational benefits result fr…	Yes, only partly: II. Implementation Policies and Practices: Refers to the plans, practices, structures and strategies that an organization employs to put the innovation into place to support innovation use. Implementation policies and practices are the means by which an organization assimilates an innovation in order to achieve an acceptable level of operational, cultural and strategic fit	Yes (the framework accounts for implementation effectiveness determinants within all domains) 'An organization-level theory of the determinants of effective implementation of worksite health promotion programs.' 'The theory we describe is best suited for guiding research into the determinants of effective implementation of comprehensive worksite health promotion programs and other complex innovat…	Yes, n=1 V. Implementation Effectiveness: assessing measures: reach (appropriateness), dose delivered (consistency), dose received (consistency) and fidelity (quality);	Yes, addressed mainly within domains: I. Organizational Readiness For Change: Refers to the extent to which targeted employees (especially the implementers) are psychologically and behaviourally prepared to make the changes in organizational policies and practices that are necessary to put the innovation into practice and to support innovation use (e.g. creating a communication plan to inform emp…	Yes, all n=7 elements of the framework address organizational/community level 'We regard the implementation of comprehensive worksite health promotion programs as an organizational act and view the successful implementation of such programs as an organizational issue. We focus on the organizational level of analysis—and, hence, offer an organization-level theory of implementation; implementing a …	No	No	Partly descriptive (theory describing determinants of effective implementation, do not guiding the steps or any direction of the implementation process); Partly explanatory (unidirectional, associations and process presented in Figure 1)
28	Glasgow RE, Vogt TM, Boles SM. Evaluating the public health impact of health promotion interventions: the RE-AIM framework. Am J Public Health. 1999;89:1322–7. doi:10.2105/AJPH.89.9.1322.	original document	Yes [Abrams et al., [8]; also, framework is compatible with sys- tems-based and social-ecological thinking as well as community-based and public health interventions]	RE-AIM model (Reach, Efficacy, Adoption, Implementation, Maintenance)	No	No	None	Yes	Yes, n=5 Dimensions: I. Reach – The absolute number, proportion, and representativeness of individuals who participate in a given initiative, intervention or program. II. Effectiveness/Efficacy – The impact of an intervention on important outcomes. This includes potential negative/positive effects, quality of life, and economic outcomes. III. Adoption – The absolute number, proportion, and repres…	No	No specific information about the associations between domains/constructs	No	Yes (e.g., within domain: IV. Implementation – Extent to which the intervention is implemented as intended in the real world)	Yes, all n=5 dimensions (see column 10) The framework was developed as a comprehensive evaluation framework	Yes, e.g., I. Reach: 'Reach is an individual-level measure (e.g., patient or employee) of participation.' II. Efficacy: 'Efficacy is measured at the level of the individual' IV. Implementation: 'At the individual level, measures of participant follow-through or 'adherence' to regimens are necessary for interpreting study outcomes.' V. Maintenance: 'At the individual level, maintenance has been de…	Yes, e.g., III. Adoption: 'Adoption refers to the proportion and representativeness of settings (such as work- sites, health departments, or communities) that adopt a given policy or program.' IV. Implementation: 'At the setting level, the extent to which staff members deliver the intervention as intended is important.' 'Implementation can be thought of as interacting with efficacy to determine e…	No	No	Descriptive (describes main characteristics of the framework)
29	Maher D, Harries AD, Zachariah R, Enarson D. A global framework for action to improve the primary care response to chronic non-communicable diseases: a solution to a neglected problem. BMC Public Health. 2009;9:355. doi:10.1186/1471-2458-9-355.	original document	Yes [e.g., DOTS framework, Harries et al., [9]; Framework for effective tuberculosis control, (WHO [10])]	Global framework for the primary care response to chronic non-communicable diseases	Yes (patients with non-communicable diseases with a focus on hypertension, diabetes mellitus, chronic airflow obstruction, and obesity)	No	None	Yes	Yes, n=5 Package of interventions for quality care: I. Political commitment II. Case-finding among people attending primary care services III. Standardised diagnostic and treatment protocols IV. Regular drug supply V. Systematic monitoring and evaluation	Yes Key operations for national implementation of interventions: I. Political commitment: 1.1 Establish an adequately staffed and funded NCDs and health promotion unit within the Ministry of Health, with guidance on evidence-based policy from a National Advisory Committee. Health promotion includes community sensitisation on NCDs. 1.2 Mobilise and coordinate the investment of funds in strengtheni…	No specific information about the associations between domains/constructs	No	Yes (key operations for implementation within main domains, see column 10)	Yes, n=1 V. Systematic monitoring and evaluation (see column 10)	No	Yes, addressed, e.g., within domain: II. Case-finding among people attending primary care services: 2.1 Train primary care staff to be able to deliver the strategy for the primary care response to NCDs. Staff should take the opportunity when people are seen in primary care to: 1) identify and address modifiable risk factors, 2) screen for common NCDs, and 3) diagnose, treat and follow-up patients…	Yes, addressed, e.g., within domains: I. Political commitment: 1.1 Establish an adequately staffed and funded NCDs and health promotion unit within the Ministry of Health, with guidance on evidence-based policy from a National Advisory Committee. Health promotion includes community sensitisation on NCDs. 1.2 Mobilise and coordinate the investment of funds in strengthening the primary care system …	No	Descriptive (describes implementation characteristics, no directional relationships between constructs)
30	Campbell M, Fitzpatrick R, Haines A, Kinmonth AL, Sandercock P, Spiegelhalter D, Tyrer P. Framework for design and evaluation of complex interventions to improve health. BMJ. 2000;321:694–6. doi:10.1136/bmj.321.7262.694.	original document	Not specified	Framework for design and evaluation of complex interventions to improve health	No	No	None	No	Yes, n=4 (phases) Sequential phases of developing randomised controlled trials of complex interventions: Preclinical: Theory Explore relevant theory to ensure best choice of intervention and hypothesis and to predict major confounders and strategic design issues Phase 1: Modelling Identify the components of the intervention and the underlying mechanisms by which they will influence outcomes to pr…	Yes, partly - only Phase 2: Phase 2: Exploratory trial A. Acceptability and feasibility: Different versions of the intervention may need to be tested or the intervention may have to be adapted to achieve optimal effectiveness. This often involves testing the feasibility of delivering the intervention and acceptability to providers and patients B. Defining the control intervention: The content of …	No specific information about the associations between domains/constructs	Yes, n = 4 phases (see column 10) "It is useful to consider the process of development and evaluation of such interventions as having several distinct phases. Progression from one phase to another may not be linear. In many cases an iterative process occur, e.g. if an exploratory trial finds that a complex intervention is unacceptable to potential recipients, the theoretical basis and components …	Yes, e.g., Phase 1: Modelling identify the components of the intervention and the underlying mechanisms by which they will influence outcomes to provide evidence that you can predict how they relate to and interact with each other (how the intervention works and to find potential barriers to change in trials that seek to alter patient or professional behaviour)	Yes, overall the framework was developed 'for design and evaluation of complex interventions' Phase 2: Exploratory trial D. Outcomes: for the main trial will also generally be piloted during the exploratory phase. Investigators should include outcomes that not only are relevant to patients with the disease or condition being studied but also encompass measures of wider relevance to the health sys…	Yes, addressed within phase II Acceptability and feasibility: 'In phase II the information gathered in phase I is used to develop the optimum intervention and study design. This often involves testing the feasibility of delivering the intervention and acceptability to providers and patients.'	No	Yes, addressed within domain reflecting theory/research elements: Preclinical: Theory Explore relevant theory to ensure best choice of intervention and hypothesis and to predict major confounders and strategic design issues	No	Partly descriptive; Partly prescriptive (phases of the process from preclinical theoretical design leading to outcomes)
31	Poobalan AS, Aucott LS, Ahmed S, Smith WCS. Analysis of the UK recommendations on obesity based on a proposed implementation framework. BMC Public Health. 2010;10:17. doi:10.1186/1471-2458-10-17.	original document	Yes [DPAS framework to monitor and evaluate implementation; WHO [11]]	Not specified	Yes (children and adults, obese adults, children of obese parents and with a family history, people with diabetes and coronary heart disease, low income groups, pregnant women, smokers, disabled people and ethnic groups)	Yes 1) Age, economic status/education/literacy, ethnicity; 2) Contextual	Yes Diet and PA	Yes	Yes, n=6 Implementation framework elements: I. Target population II. Responsible agency III. Monitoring and Evaluation IV. Time-frame for the implementation V. Prioritisation VI. Cost and resources	No	No specific information about the associations between domains/constructs	No	Yes (the framework is based on 'critical items' for implementation criteria)	Yes, n=1 III. Monitoring and Evaluation	No	No	Yes, the framework was proposed to critically appraise national UK obesity recommendations for implementation criteria.	No	Descriptive (only characteristics of implementation, not a specific guidance or steps)
32	Wandersman A, Duffy J, Flaspohler P, Noonan R, Lubell K, Stillman L, et al. Bridging the gap between prevention research and practice: the interactive systems framework for dissemination and implementation. Am J Community Psychol. 2008;41:171–81. doi:10.1007/s10464-008-9174-z.	original document	Yes [e.g., IOM model of the prevention research cycle, IOM [12]; public health model, Mercy et al., [13]]	Interactive Systems Framework for Dissemination and Implementation (ISF)	No	No	None	No	Yes, n= 3 (systems) The framework consists of three systems: I. The Prevention Synthesis and Translation System (distils information about innovations and translates it into user-friendly formats); II. The Prevention Support System (provides training, technical assistance or other support to users in the field); III. The Prevention Delivery System (implements innovations in the world of practice,…	Yes, n = 6 actions/activities included in the n = 3 systems: I. The Prevention Synthesis and Translation system is comprised of n=2 actions: synthesis, or the process of compiling and summarizing information; and translation, or the process of converting scientific knowledge into products usable by practitioners for implementation. II. The Prevention Support System involves n=2 types of supports:…	Uni- and bidirectional associations e.g., 'Although the initial development of the framework focused on the transfer of existing innovations from external sources to practice in communities, this focus does not mean that information travels in only one direction (from researchers to practitioners). Instead, this framework illustrates the potential for important collaboration and communication amo…	Yes, the framework describes n = 6 actions/activities within n = 3 systems (see column 10) 'The Framework is intended to be a heuristic for understanding key systems, key functions, and key relationships relevant to the dissemination and implementation process'	Yes 'While it is primarily descriptive, it also has implications for how the dissemination and implementation process might be improved. The Framework consists of three systems: the Prevention Synthesis and Translation System, the Prevention Support System, and the Prevention Delivery System. The term system is used broadly here to describe a set of activities that may vary in the degree to which…	No	Yes, addressed within two domains: II. The Prevention Support System involves n=2 types of supports: innovation-specific support and general support. Innovation-specific support happens through innovation-specific capacity building such as providing information about an innovation, providing training on how to carry out an innovation and providing technical assistance for its use. General support…	Yes, addressed within two domains: II. The Prevention Support System involves n=2 types of supports: innovation-specific support and general support. Innovation-specific support happens through innovation-specific capacity building such as providing information about an innovation, providing training on how to carry out an innovation and providing technical assistance for its use. General support…	Yes, addressed within domain reflecting theory/research elements: I. The Prevention Synthesis and Translation system is comprised of n = 2 actions: synthesis, or the process of compiling and summarizing information; and translation, or the process of converting scientific knowledge into products usable by practitioners for implementation.	No	Explanatory (uni- and bidirectional) due to associations between the domains
33	Oetzel J, Scott N, Hudson M, Masters-Awatere B, Rarere M, Foote J, et al. Implementation framework for chronic disease intervention effectiveness in Māori and other indigenous communities. Global Health. 2017;13:69. doi:10.1186/s12992-017-0295-8.	original document	Yes [e.g., culture-centred approach, community engagement, system thinking, integrated knowledge translation]	The He Pikinga Waiora (Enhancing Wellbeing) Implementation Framework	Yes Maori (indigenous people of New Zealand) with chronic diseases	Yes 1) Economic status/education/literacy, ethnicity, geographic isolation/distance, culture; 2) Operational 'Health inequities are explained by racism and the unjust distribution of social determinants of health including income, employ- ment, education, housing, and health service inequities in access to, and quality of, health care. This injustice is underpinned by a lack of commitment by the …	None	Yes	Yes, n=4 Key elements of implementation framework: I. Culture-centred approach II. Community engagement III. System thinking IV. Integrated knowledge translation	Yes, n=6 out of n=2 categories: I. Culture-centred approach: A. Voice, B. Reflexivity, C. Transformation and Resources; III. System thinking: A. Systems Perspective, B. Systems Relation, C. Systems Level	Uni- and bidirectional associations discussed in the complex system approach	No	Yes, included in IV. Knowledge translation domain: 'planning for knowledge translation is more likely to be successful in specific settings if an assessment of likely barriers and facilitators inform the choice of knowledge translation strategy.'	No	Yes, addressed e.g., within domains: I. Culture-centred approach - 'Centering the discourse with those people most affected empowers them to exercise their own agency; community members can make sense of and create localized health solutions framed by their everyday experiences.' II. Community engagement - 'the need to ground interventions in the community co-developed and supported by the status…	Yes, addressed e.g., within domains: I. Culture-centred approach - 'Community capacities for decision-making and advocacy are developed through the culturally-centered processes during researcher/practitioner-community partnership.' II. Community engagement - 'Illustrates the need to ground interventions in the community co-developed and supported by the status and self-determination of community…	Yes, addressed within domain: III. System thinking: A. Systems Perspective, B. Systems Relation, C. Systems Level 'A systemic approach is needed to emphasis on holism and connection among levels, institutions, systems, and people. Several studies illustrate the links of systems thinking and Māori knowledge and health including multiple levels and systems from the individual to the spiritual and p…	Yes (adaptation, feedback loops) IV. Integrated knowledge translation: 'Adoption provides a moderate level of sup-port by providing basic knowledge about an intervention. Adaptation involves tailoring information to the needs of the knowledge user and includes feedback loops for adjusting the intervention.'	Partly descriptive (describes characteristics, specifies a list of constructs within general domains); Partly explanatory, due to complex system approach (uni- and bidirectional)
34	Durlak JA, DuPre EP. Implementation matters: a review of research on the influence of implementation on program outcomes and the factors affecting implementation. Am J Community Psychol. 2008;41:327–50. doi:10.1007/s10464-008-9165-0.	original document	Yes [ISF]	Ecological framework for understanding effective implementation	Yes (children and adolescents)	No	None	No	Yes, n=5 Factors affecting the implementation process: I. Community Level Factors II. Provider Characteristics III. Characteristics of the Innovation IV. Factors Relevant to the Prevention Delivery System: Organizational Capacity V. Factors Related to the Prevention Support System	Yes I. Community Level Factors: A. Prevention Theory and Research B. Politics C. Funding D. Policy II. Provider Characteristics: A. Perceived need for innovation (extent to which the proposed innovation is relevant to local needs) B. Perceived benefits of innovation (extent to which the innovation will achieve benefits desired at the local level) C. Self-efficacy (extent to which providers feel t…	Uni- and bidirectional associations e.g., 'Implementation is influenced by variables present in five categories: innovations, providers, communities, the prevention delivery system (i.e., features related to organizational capacity) and the prevention support system (i.e., training and technical assistance). Under favourable circumstances, variables in all five categories interact and lead to eff…	No	Yes (the framework constitutes of factors affecting implementation)	No	Yes, addressed, e.g., within domains: II. Provider Characteristics: A. Perceived need for innovation (extent to which the proposed innovation is relevant to local needs) B. Perceived benefits of innovation (extent to which the innovation will achieve benefits desired at the local level) C. Self-efficacy (extent to which providers feel they are will be able to do what is expected) D. Skill profici…	Yes, addressed, e.g., within domains: I. Community Level Factors: A. Prevention Theory and Research B. Politics C. Funding D. Policy III. Characteristics of the Innovation: A. Compatibility (contextual appropriateness, fit, congruence, match). Extent to which the intervention fits with an organization’s mission, priorities, and values. B. Adaptability (program modification, reinvention). Extent t…	Yes, addressed mainly within domain: I. Community Level Factors: A. Prevention Theory and Research B. Politics C. Funding D. Policy	No	Partly descriptive (describes implementation characteristics, no directional relationships between constructs); Partly explanatory (uni- and bidirectional; specify the linkage between framework's concepts)
35	Orava T, Manske S, Hanning R. Soutien en faveur de l’alimentation saine dans les écoles conformément à l’approche globale de la santé en milieu scolaire : évaluation au cours des premières années de la mise en oeuvre de la Politique de l’Ontario concernant les aliments et les boissons dans les écoles. [Support for healthy eating at schools according to the comprehensive school health framework: e…	revision/discussion or application of existing framework	Yes [informed by social-ecological approach]	Comprehensive School Health Framework (CSH)	Yes (elementary and secondary schools children)	No	Yes Diet	Yes	Yes, n=4 Comprehensive Health School pillars: I. Social and physical environment II. Teaching and learning III. Healthy school policy IV. Partnerships and services	Yes I. Social environment components includes: A. The quality of the relationships among and between staff and students in the school, B. The emotional well-being of students, C. Relationships with families and the wider community, D. Support of the school community in making healthy choices by building competence, autonomy and connectedness Physical environment includes: E. The buildings, ground…	No specific information about the associations between domains/constructs	No	Yes, n=4 pillars: I. Social and physical environment II. Teaching and learning III. Healthy school Policy IV. Partnerships and services	No	Yes, listed e.g., within domains I, II and IV: I. Social environment components: A. The quality of the relationships among and between staff and students in the school, B. The emotional well-being of students, C. Relationships with families and the wider community, D. Support of the school community in making healthy choices by building competence, autonomy and connectedness II. Teaching and lear…	Yes, listed e.g., within domains I, II, III and IV: I. Social environment components includes: A. The quality of the relationships among and between staff and students in the school, C. Relationships with families and the wider community, D. Support of the school community in making healthy choices by building competence, autonomy and connectedness Physical environment includes: H. Safe, accessib…	Yes, addressed mainly within domain III: III. Healthy school Policy: A. Policies, guidelines and practices that promote and support student well-being and achievement and shape a respectful, welcoming and caring school environment for all members of the school community;	No	Descriptive (describes characteristics, specifies a list of constructs within general domains)
36	Sharma SV, Upadhyaya M, Schober DJ, Byrd-Williams C. A conceptual framework for organizational readiness to implement nutrition and physical activity programs in early childhood education settings. Prev Chronic Dis. 2014;11:E190. doi:10.5888/pcd11.140166.	original document	Not specified	Conceptual Framework for Organizational Readiness to Implement Nutrition and Physical Activity Programs	Yes (children aged 0-5)	No	Yes Diet and PA	Yes	Yes, n=3 3 main factors (antecedents for readiness that are linked to the successful implementation of new programs): I. Structural and external factors II. Staff attributes III. Other psychological factors	Yes I. Structural and external factors: A. Resources, B. Policies, C Professional growth and training, D. Communication, E. Parent engagement; II. Staff attributes: A. Staff cohesion, B. Stress, C. Staff authority, D. Openness to change, E. Clarity of goals, F. Self- efficacy; III. Other psychological factors: A. Motivation, B. Trust in leadership, C. Perceived authority	Unidirectional associations e.g., structural and external factors (organizational level) influence Staff attributes, and Other psychological factors (individual level)	No	Yes, n = 3 main factors I. Structural and external factors II. Staff attributes III. Other psychological factors	No	Yes, e.g., I. Structural and external factors: A. Resources, C. Professional growth and training, D. Communication, E. Parent engagement II. Staff attributes: A. Staff cohesion, B. Stress, C. Staff authority, D. Openness to change, E. Clarity of goals, F. Self- efficacy III. Other psychological factors: A. Motivation, B. Trust in leadership, C. Perceived authority	Yes, e.g., I. Structural and external factors: B. Policies, C Professional growth and training, D. Communication, E. Parent engagement; II. Staff attributes: A. Staff cohesion, C. Staff authority, D. Openness to change, E. Clarity of goals;	No	No	Descriptive (describes characteristics, specifies a list of constructs within general domains); Partly explanatory-unidirectional
37	Swinburn B, Egger G, Raza F. Dissecting obesogenic environments: the development and application of a framework for identifying and prioritizing environmental interventions for obesity. Prev Med. 1999;29:563–70. doi:10.1006/pmed.1999.0585.	original document	Not specified	ANalysis Grid for Environments Linked to Obesity (ANGELO)	Yes (people with obesity)	Yes 1) Gender, age, economic status/education/literacy, ethnicity), culture; 2) Contextual 'The framework combines two types of factors constituting environment for obesity-related interventions. First is the environmental size, and the second is environmental type. Sociocultural factors appear as one of the environmental dimensions influencing obesity. The factors mentioned are gender, age, ethn…	Yes Diet and PA	Yes	The framework is a grid which comprises two sizes of environment (micro-local environments and micro environmental settings) on one axis and four types (physical, economic, political, or sociocultural) of environment on the other	Yes Within the domain of environment - size the framework consist of micro environmental settings (where groups of people gather for specific purposes which typically involve food, physical activity, or both. These settings are usually geographically distinct, are relatively small, and are potentially influenced by individuals). The second refers to macro environmental sectors (a group of industr…	No specific information about the associations between domains/constructs	No	Yes, the framework mainly provides description of the environment factors to determine implementation. These are types of environment of the policy implementation, namely: physical (what is available), economic (what are the costs), political (what are the rules) and sociocultural (what are the attitudes and beliefs)	No	No	Yes, generally domains and constructs of the framework refer to community/system level determinants: micro level physical, economic, political and sociocultural environments	Yes, generally domains and constructs refer to community/system level determinants: macro level physical, economic, political and sociocultural (like media, in this case, which have impact on beliefs and cultural norms) environments	No	Descriptive (describes implementation characteristics)
38	Atkins L, Francis J, Islam R, O'Connor D, Patey A, Ivers N, et al. A guide to using the Theoretical Domains Framework of behaviour change to investigate implementation problems. Implement Sci. 2017;12:77. doi:10.1186/s13012-017-0605-9.	revision/discussion or application of existing framework	Yes [a synthesis of 33 theories of behaviour and behaviour change, e.g., goal theory, self-regulation theory, social cognitive theory]	Theoretical Domains Framework (TDF)	No	No	None	Yes	Yes, n=14 Domains: I. Knowledge II. Skills III. Social/professional role and identity IV. Beliefs about capabilities V. Optimism VI. Beliefs about consequences VII. Reinforcement VIII. Intentions IX. Goals X. Memory, attention and decision processes XI.Environmental context and resources XII. Social influences XIII. Emotion XIV. Behavioural regulation	Yes I. Knowledge: A. Knowledge, B. Procedural knowledge, C. Knowledge of task environment; II. Skills: A. Skills, B. Skills development, C. Competence, D. Ability, E. Interpersonal skills, F. Practice, G. Skills assessment; III. Social/professional role and identity: A. Professional identity, B. Professional role, C. Social identity, D. Identity, E. Professional boundaries, F. Professional confid…	No specific information about the associations between domains/constructs	No	Yes, n = 14 (all framework domains, see column 10)	No	Yes, n=78 constructs I. Knowledge: A. Knowledge, B. Procedural knowledge, C. Knowledge of task environment II. Skills: A. Skills, B. Skills development, C. Competence, D. Ability, E. Interpersonal skills, F. Practice, G. Skill assessment III. Social/professional role and identity: A. Professional identity, B. Professional role, C. Social identity, D. Identity, E. Professional boundaries, F. Profe…	Yes, n=37 constructs I. Knowledge: A. Knowledge, B. Procedural knowledge, C. Knowledge of task environment II. Skills: A. Skills, B. Skills development, C. Competence, D. Ability, E. Interpersonal skills, F. Practice, G. Skill assessment III. Social/professional role and identity: A. Professional identity, B. Professional role, C. Social identity, D. Identity, E. Professional boundaries, F. Profe…	No	No	Descriptive (describes characteristics, specifies a list of constructs within general domains)
References used in column D:
1. Greenhalgh T, Robert G, Macfarlane F, Bate P, Kyriakidou O. Diffusion of innovations in service organizations: systematic review and recommendations. Milbank Q. 2004;82:581–629. doi:10.1111/j.0887-378X.2004.00325.x.
2. Donabedian A. The quality of care. How can it be assessed? JAMA. 1988;260:1743–8. doi:10.1001/jama.260.12.1743.
3. Wynne R, Clarkin N: Under construction: building for health in the EC workplace. Luxembourg: Officer for Offical Publication of the European Communities; 1992.
4. Steckler A, Linnan L: Proces Evaluation for Public Health Interventions and Research. San Francisco: Jossey-Bass; 2002.
5. Weiner BJ, Lewis MA, Linnan LA. Using organization theory to understand the determinants of effective implementation of worksite health promotion programs. Health Educ Res. 2009;24:292–305. doi:10.1093/her/cyn019.
6. Michie S, van Stralen MM, West R. The behaviour change wheel: a new method for characterising and designing behaviour change interventions. Implement Sci. 2011;6:42. doi:10.1186/1748-5908-6-42.
7. Klein KJ, Sorra JS. The Challenge of Innovation Implementation. AMR. 1996;21:1055–80. doi:10.5465/amr.1996.9704071863.
8. Abrams DB, Orleans CT, Niaura RS, Goldstein MG, Prochaska JO, Velicer W. Integrating individual and public health perspectives for treatment of tobacco dependence under managed health care: a combined stepped-care and matching model. Ann Behav Med. 1996;18:290–304. doi:10.1007/BF02895291
9. Harries AD, Jahn A, Zachariah R, Enarson D. Adapting the DOTS framework for tuberculosis control to the management of non-communicable diseases in sub-Saharan Africa. PLoS Med. 2008;5:e124. doi:10.1371/journal.pmed.0050124.
10. World Health Organization: WHO Tuberculosis Programme. In Framework for effective tuberculosis control Geneva: World Health Organization; 1994. WHO/TB/94.179
11.World Health Organization.A Framework to Monitor and Evaluate implementation: WHO global strategy on Diet, Physical Activity and Health. Geneva, Switzerland. 2008
12. Institute of Medicine. Reducing risks for mental disorders: Frontiers for preventive intervention research. Washington, DC: National Academy Press.1994
13. Mercy JA, Rosenberg ML, Powell KE, Broome CV, Roper WL. Public health policy for preventing violence. Health Aff (Millwood). 1993;12:7–29. doi:10.1377/hlthaff.12.4.7.
Abbreviations used in column D:
OMRU - Ottawa Model of Research Use
PRISM - Practical, Robust Implementation and Sustainability Model
ISF - The interactive systems framework for dissemination and implementation
PATCH - Planned Approach to Community Health
CHNRI - Child Health and Nutrition Research Initiative
